# Supplementary material for: Dysregulated Autophagy Leads to Oxidative Stress and Aberrant Expression of ABC Transporters in Women with Early Miscarriage
Source: Antioxidants (Basel). 2021 Oct 30;10(11):1742. doi: 10.3390/antiox10111742 (PMC8614945; doi:10.3390/antiox10111742)
Supplement: Supplementary file 1 [file antioxidants-10-01742-s001.zip]

Archive with 1 entries (1 files):
- antioxidants-1390931-supplementary.pdf
